# Supplementary material for: Transcriptomic and QTL Analysis of Seed Germination Vigor under Low Temperature in Weedy Rice WR04-6
Source: Plants (Basel). 2023 Feb 15;12(4):871. doi: 10.3390/plants12040871 (PMC9961040; doi:10.3390/plants12040871)
Supplement: Supplementary file 1 [file plants-12-00871-s001.zip]

Archive with 6 entries (6 files):
- Figure S1. The heatmap of Pearson correlation between samples.png
- Figure S2. Summary of DEGs.jpg
- Figure S3. Enrichment analyses of total DEGs (WR04-6 vs. QSZ).jpg
- Table S1.pdf
- Table S2.pdf
- Table S3.pdf
